# Supplementary material for: Flavonoids Accumulation in Fruit Peel and Expression Profiling of Related Genes in Purple (Passiflora edulis f. edulis) and Yellow (Passiflora edulis f. flavicarpa) Passion Fruits
Source: Plants (Basel). 2021 Oct 20;10(11):2240. doi: 10.3390/plants10112240 (PMC8620868; doi:10.3390/plants10112240)
Supplement: Supplementary file 1 [file plants-10-02240-s001.zip]

Archive with 1 entries (1 files):
- Supplimentary data.xlsx
