# Supplementary material for: Flavonoids Accumulation in Fruit Peel and Expression Profiling of Related Genes in Purple (Passiflora edulis f. edulis) and Yellow (Passiflora edulis f. flavicarpa) Passion Fruits
Source: Plants (Basel). 2021 Oct 20;10(11):2240. doi: 10.3390/plants10112240 (PMC8620868; doi:10.3390/plants10112240)
Supplement: Supplementary file 1 [file plants-10-02240-s001.zip › Supplimentary data.xlsx]

## Sheet: apigenin and kaempferol content
Examined tissue	Cultivar	Growth stage	Replication	apigenin	kaempferol
Fruit Peel	Purple passion fruit	Fruitlet	1	0	0
			2	0	0
			3	0	0
		Green	1	0	0
			2	0	0
			3	0.132	0
		Veraison	1	0	0
			2	0	0
			3	0	0
		Maturation	1	0	6.102
			2	0	6.234
			3	0	0
		Ripeneing	1	0	5.784
			2	0	0
			3	0	0
	Yellow passion fruit	Fruitlet	1	0	0
			2	0	0
			3	0	0
		Green	1	0	0
			2	0	0
			3	0	0
		Veraison	1	0	0
			2	0	0
			3	0	0
		Maturation	1	0	0
			2	0	0
			3	0	0
		Ripeneing	1	3.384	0
			2	0	0
			3	0	0

## Sheet: Primer pairs
Table S2. Sequences of primer pairs of genes responsible for flavonoids metabolism in passion fruit.
Gene	Forward primer（5’-3’）	Reverse primer（5’-3’）
60S	AGGTGGGTAACAGGATTATC	TGGCTGTCTTTTGGTGCTG
PePAL1	ACTGTCCTACATCGCTGGGC	AGCCGGAACCAACAGCAGTA
PePAL2	TGCCAGCACTTCAGTCTTCCA	GCATTCCCGCTCTCAACTGC
PePAL3	CGAGAAAACGCTGTCACCTGG	GCGCCGTCCCATTCTTTCAG
PePAL4	CCACTCATGTCCAAAGCGCC	CGCGTGCTTCAGGTTCTCTT
PePAL5	CGAAGGAAGGGTTAGCTCTGGT	GGTAAGTGGGTCCGTGAACTCA
PeC4H1	TCACCGTGTATGGCGAGCAT	TGGTGGCAGACTCGGGATTC
Pe4CL1	CCAGCAACAGTCCAGATTCG	CAATGAAAGTTGGTCTCGATCAA
Pe4CL2	ACCAGCAGAACTAGAAGGCC	TAAGTGAACTGTCCGGTGAGC
Pe4CL3	GAGCAAGGGAGTGGTGTTGA	TGGAACATGGGCAGGAAACA
Pe4CL4	CGCAAGCCTCTTCCTCCTAA	TCTCCTGTGTGTATCCAACCC
Pe4CL5	TGGCAGGGGAATCGCATCTT	CACAACCCACAAGTGCGTCA
Pe4CL6	ACAGTGATCAGGAATGCGGA	CACGTATCCAATGTCGCCTG
Pe4CL7	TGATCATCACCCAGGCTGCA	AGGCCACCACATCGTTAGGG
PeCHS1	TTGTGCTACTACTGGGGCGG	GCACACGAGCGCCTCTATTG
PeCHS2	GGCCTCCGTCCATCTGTCAA	AGCACACCACCAAGACACGA
PeCHS3	GCCACAGTTCTTGCCATCGG	CTCAGTGTTGTGCTCGCTCT
PeUFGT1	GAAGCAATTACCGCCGCCAT	ATGCCATGCCTTCCTTCCCA
PeUFGT2	GGAGCCTGCAAACGGACAAG	CCGCAGTGAGTCAAGAACGC
PeGST1	GGGGACTGATTTGCTGGGGA	GGTCTGGCTCAAACCCCATTG
PeGST2	TGATCGTATGTCACAGCCATCA	TCCATCAACTATAGCTGGCACT
PeGST3	GGTGCTTGTTCATGGCGGAA	GCTCGAATGCTTTACCACGGG
PeGST4	GCTGGTTTGGCTGGAGGTTG	GCTCCTCGATAACAGCTGCA
PeGST5	CCTCCGCTAGATCCCCAAACA	GGGCTGGTGGAAGAGTCTCT
PeGST6	TTTTGGACAAGAGCGTGCCG	GCTCGCTGAGAAAATGGGCC
PeGST7	AGCATTGGGTTCGTGGACAT	AATCCTGTTAGCCCACTCGC
